# Supplementary material for: NKL homeobox gene NKX2-2 is aberrantly expressed in Hodgkin lymphoma
Source: Oncotarget. 2018 Dec 25;9(101):37480–96. doi: 10.18632/oncotarget.26459 (PMC6331023; doi:10.18632/oncotarget.26459)
Supplement: Supplementary file 2 [file oncotarget-09-37480-s002.xlsx]

## Sheet: Tabelle1
Supplementary Table 1: Functional analysis of NKX2-2 in DEV. Dataset GSE40160 was analysed using an R-based online tool to reveal the top 250 most significant differentially expressed genes. Indicated are gene set IDs, calculated p-values, and names of the genes.
ID	p-value	Gene symbol
206018_at	2.49e-07	FOXG1
235781_at	2.50e-07	CACNA1B
224209_s_at	4.51e-07	GDA
1553619_a_at	4.66e-07	TRIM43B///TRIM43
208121_s_at	5.88e-07	PTPRO
228739_at	6.97e-07	CYS1
231093_at	8.03e-07	FCRL3
218312_s_at	8.80e-07	ZSCAN18
209369_at	1.02e-06	ANXA3
1564253_at	1.09e-06	LOC285766
214961_at	1.28e-06	MTUS2
225301_s_at	1.56e-06	MYO5B
219179_at	1.83e-06	DACT1
219703_at	1.98e-06	MNS1
244887_at	1.98e-06
214212_x_at	2.16e-06	FERMT2
235251_at	2.21e-06
242127_at	2.30e-06
209827_s_at	2.37e-06	IL16
206398_s_at	2.75e-06	CD19
214651_s_at	2.80e-06	HOXA10-HOXA9///MIR196B///HOXA9
213638_at	2.92e-06	PHACTR1
205220_at	3.31e-06	HCAR3
226248_s_at	4.27e-06	KIAA1324
206791_s_at	4.50e-06	LOC729966///PDE4C
209094_at	4.59e-06	DDAH1
208018_s_at	5.36e-06	HCK
230193_at	5.57e-06	WDR66
206637_at	5.59e-06	P2RY14
229349_at	5.59e-06	LIN28B
231007_at	6.35e-06
224361_s_at	6.39e-06	IL17RB
220034_at	6.40e-06	IRAK3
213401_s_at	6.53e-06	TBL1X
203767_s_at	6.56e-06	STS
213450_s_at	6.78e-06	ICOSLG
205726_at	7.23e-06	DIAPH2
200953_s_at	7.39e-06	CCND2
242406_at	7.42e-06
228426_at	9.09e-06	CLEC2D
201363_s_at	1.00e-05	IVNS1ABP
224156_x_at	1.07e-05	IL17RB
204891_s_at	1.10e-05	LCK
227342_s_at	1.12e-05	MYEOV
205997_at	1.20e-05	ADAM28
33197_at	1.28e-05	MYO7A
205297_s_at	1.35e-05	CD79B
219629_at	1.37e-05	FAM118A
226475_at	1.37e-05	FAM118A
207768_at	1.43e-05	EGR4
210547_x_at	1.55e-05	ICA1
229313_at	1.66e-05	ANO5
200701_at	1.83e-05	NPC2
227985_at	1.87e-05	LOC100506098
219255_x_at	1.94e-05	IL17RB
1553618_at	2.00e-05	TRIM43B///TRIM43
227742_at	2.06e-05	CLIC6
205229_s_at	2.07e-05	COCH
218437_s_at	2.25e-05	LZTFL1
221234_s_at	2.29e-05	BACH2
206503_x_at	2.35e-05	PML
201445_at	2.42e-05	CNN3
212365_at	2.42e-05	MYO1B
204249_s_at	2.53e-05	LMO2
204221_x_at	2.58e-05	GLIPR1
218807_at	2.61e-05	VAV3
207540_s_at	2.63e-05	SYK
217764_s_at	2.72e-05	RAB31
230648_at	2.74e-05	LINC00926
236635_at	2.80e-05	ZNF667
206844_at	2.84e-05	FBP2
213436_at	2.87e-05	CNR1
240312_at	2.97e-05	LOC389895
224583_at	3.19e-05	COTL1
243798_at	3.19e-05
243102_at	3.21e-05
224406_s_at	3.25e-05	FCRL5
239704_at	3.31e-05	RNF144B
202371_at	3.35e-05	TCEAL4
1562778_at	3.36e-05	FAM166A
238778_at	3.41e-05	MPP7
206825_at	3.43e-05	OXTR
240753_at	3.54e-05
227860_at	3.54e-05	CPXM1
229697_at	3.68e-05	HIRIP3
209905_at	3.77e-05	HOXA10-HOXA9///MIR196B///HOXA9
1557177_at	3.81e-05	LOC100506258
229339_at	3.97e-05	MYOCD
226145_s_at	4.06e-05	FRAS1
225214_at	4.22e-05	LOC100129034
203973_s_at	4.29e-05	CEBPD
203861_s_at	4.43e-05	ACTN2
236214_at	4.49e-05	FAM71F1
243639_at	4.51e-05
213920_at	4.52e-05	CUX2
219820_at	4.58e-05	SLC6A16
202726_at	4.87e-05	LIG1
212748_at	5.30e-05	MKL1
235800_at	5.34e-05
210423_s_at	5.54e-05	SLC11A1
211771_s_at	5.56e-05	POU2F2
243968_x_at	5.66e-05	FCRL1
235982_at	5.82e-05	FCRL1
243364_at	6.20e-05	AUTS2
202952_s_at	6.43e-05	ADAM12
213156_at	6.90e-05	ZBTB20
230090_at	6.90e-05	GDNF
226090_x_at	6.92e-05	RABL3
215008_at	7.32e-05	TLL2
207022_s_at	7.76e-05	LDHC
1557788_a_at	7.77e-05	LOC101930476///LINC00476
1560225_at	7.79e-05	CNR1
218037_at	7.90e-05	FAM134A
203770_s_at	8.03e-05	STS
224279_s_at	8.10e-05	CABYR
210356_x_at	8.24e-05	MS4A1
222699_s_at	8.52e-05	PLEKHF2
1568943_at	8.68e-05	INPP5D
232639_at	8.96e-05	EFCAB12
214496_x_at	9.61e-05	KAT6B
242770_at	9.81e-05	FRG1JP
1554992_at	9.84e-05	RASGRF1
218891_at	9.89e-05	C10orf76
1554878_a_at	9.93e-05	ABCD3
223393_s_at	9.96e-05	TSHZ3
220059_at	1.00e-04	STAP1
229629_at	1.01e-04
241383_at	1.01e-04	ZNF385C
236099_at	1.02e-04
207056_s_at	1.02e-04	SLC4A8
222594_s_at	1.05e-04	SPATS2
215967_s_at	1.07e-04	LY9
230117_at	1.07e-04	VSTM2A
201425_at	1.10e-04	ALDH2
222025_s_at	1.10e-04	OPLAH
243764_at	1.12e-04	VSIG1
244676_s_at	1.13e-04	MTUS2
1552390_a_at	1.14e-04	ERICH5
230381_at	1.16e-04	LOC101929219///C1orf186
207228_at	1.16e-04	PRKACG
212658_at	1.18e-04	LHFPL2
229626_at	1.20e-04	CCDC184
1556924_at	1.20e-04	CFLAR-AS1
243252_at	1.22e-04
222632_s_at	1.22e-04	LZTFL1
208195_at	1.25e-04	TTN
229954_at	1.26e-04	CHDH
203789_s_at	1.28e-04	SEMA3C
236981_at	1.28e-04	C17orf99
203769_s_at	1.29e-04	STS
232149_s_at	1.31e-04	NSMAF
233052_at	1.32e-04	DNAH8
207178_s_at	1.35e-04	FRK
206915_at	1.36e-04	NKX2-2
212012_at	1.37e-04	PXDN
231478_at	1.37e-04	LOC729966///PDE4C
244393_x_at	1.38e-04
219836_at	1.43e-04	ZBED2
219457_s_at	1.43e-04	RIN3
242028_at	1.46e-04	ZNF709
240249_at	1.46e-04
1558437_at	1.48e-04
228599_at	1.51e-04	MS4A1
227684_at	1.51e-04	S1PR2
208189_s_at	1.57e-04	MYO7A
1553851_at	1.59e-04	SPIC
228466_at	1.59e-04	GABPB2
238752_at	1.60e-04	GPLD1
204284_at	1.60e-04	PPP1R3C
1554015_a_at	1.61e-04	CHD2
206290_s_at	1.64e-04	RGS7
240777_at	1.65e-04	SYNE2
207599_at	1.67e-04	MMP20
223751_x_at	1.72e-04	TLR10
221101_at	1.75e-04
213651_at	1.79e-04	INPP5J
211103_at	1.80e-04	MYO7A
230536_at	1.83e-04	PBX4
227099_s_at	1.89e-04	C11orf96
239799_at	1.89e-04	LINC00476
207753_at	1.90e-04	ZNF304
239691_at	1.92e-04	C12orf77
227388_at	1.94e-04	TUSC1
230446_at	1.95e-04	LOC101927811
216902_s_at	2.02e-04	RRN3P1///RRN3P2///RRN3
213544_at	2.02e-04	ING2
219396_s_at	2.09e-04	MIR631///NEIL1
216307_at	2.15e-04	DGKB
225624_at	2.21e-04	SNX29
1552882_a_at	2.26e-04	AMER1
212418_at	2.27e-04	ELF1
1553369_at	2.27e-04	FAM129C
214487_s_at	2.31e-04	RAP2B///RAP2A
215959_at	2.31e-04
1554456_a_at	2.31e-04	LINS1
244738_at	2.32e-04	BRWD3
201525_at	2.37e-04	APOD
1553856_s_at	2.38e-04	P2RY10
213369_at	2.40e-04	CDHR1
204933_s_at	2.41e-04	TNFRSF11B
227450_at	2.42e-04	ERP27
238216_at	2.42e-04	LOC100506258
200090_at	2.45e-04	FNTA
206641_at	2.52e-04	TNFRSF17
204511_at	2.53e-04	FARP2
213340_s_at	2.53e-04	TP73-AS1
208269_s_at	2.54e-04	ADAM28
231202_at	2.58e-04	ALDH1L2
220299_at	2.60e-04	SPATA6
228721_at	2.65e-04	KRBOX1
1553155_x_at	2.65e-04	ATP6V0D2
1561481_at	2.67e-04	LOC101928435
216565_x_at	2.71e-04
207949_s_at	2.73e-04	ICA1
239101_at	2.75e-04	ITCH
236330_at	2.75e-04
228346_at	2.79e-04	ZNF844
227353_at	2.81e-04	TMC8
204473_s_at	2.83e-04	ZNF592
209760_at	2.85e-04	KIAA0922
229505_at	2.86e-04
227229_at	2.87e-04	VPS53
209948_at	2.89e-04	KCNMB1
1570065_at	2.90e-04	C22orf34
223674_s_at	2.95e-04	CDC42SE1
242108_at	2.97e-04
229686_at	3.04e-04	P2RY8
1559277_at	3.05e-04	FLJ35700
217418_x_at	3.17e-04	MS4A1
228987_at	3.18e-04	FAM49B
214252_s_at	3.27e-04	CLN5
229418_at	3.29e-04	FAM222B
202016_at	3.40e-04	MEST
209041_s_at	3.40e-04	UBE2G2
215331_at	3.46e-04	MYH15
226438_at	3.49e-04	SNTB1
1554343_a_at	3.51e-04	STAP1
220941_s_at	3.51e-04	C21orf91
228055_at	3.63e-04	NAPSB
216908_x_at	3.63e-04	RRN3P1
211105_s_at	3.68e-04	NFATC1
220196_at	3.69e-04	MUC16
205071_x_at	3.77e-04	XRCC4
243858_at	3.82e-04
1568698_at	3.84e-04	TMEM232
1566528_at	3.89e-04	CUX2
1554701_a_at	3.90e-04	TBC1D16
205119_s_at	3.92e-04	FPR1
208119_s_at	4.08e-04	ZNF93
205928_at	4.11e-04	ZNF443
