# Supplementary material for: NKL homeobox gene NKX2-2 is aberrantly expressed in Hodgkin lymphoma
Source: Oncotarget. 2018 Dec 25;9(101):37480–96. doi: 10.18632/oncotarget.26459 (PMC6331023; doi:10.18632/oncotarget.26459)
Supplement: Supplementary file 3 [file oncotarget-09-37480-s003.xlsx]

## Sheet: Tabelle1
Supplementary Table 2: Functional analysis of NKX2-2 in cHL. Dataset GSE39134 was analysed using an R-based online tool to reveal the top 250 most significant differentially expressed genes. Indicated are gene set IDs, calculated p-values, and names of the genes.
ID	p-value	Gene symbol
206915_at	4.81e-07	NKX2-2
203203_s_at	1.44e-06	KRR1
214078_at	1.04e-05	PAK3
225595_at	1.59e-05	CREBZF
239680_at	2.18e-05	WDR76
212062_at	4.30e-05	ATP9A
244327_at	5.29e-05
1562442_a_at	6.63e-05	SSBP1
234483_at	7.21e-05	ACSS1
244702_at	7.76e-05
226030_at	7.80e-05	ACADSB
233314_at	7.90e-05
206028_s_at	8.56e-05	MERTK
239761_at	9.36e-05	GCNT1
219683_at	9.60e-05	FZD3
209539_at	9.95e-05	ARHGEF6
1553919_at	1.05e-04	C9orf62
1558105_a_at	1.07e-04	SLC9A7
222737_s_at	1.11e-04	BRD7
203202_at	1.19e-04	KRR1
238982_at	1.29e-04	DENR
242509_at	1.38e-04
244605_at	1.39e-04
236277_at	1.46e-04	PAK3
233961_at	1.54e-04
219947_at	1.58e-04	CLEC4A
240314_at	1.72e-04
232295_at	1.81e-04	GFM1
209796_s_at	2.19e-04	CNPY2
228819_at	2.25e-04	TSPAN18
232164_s_at	2.27e-04	EPPK1
208054_at	2.49e-04	HERC4
219313_at	2.64e-04	GRAMD1C
208873_s_at	2.65e-04	REEP5
1556097_at	2.69e-04	HOMER2
208650_s_at	2.69e-04	CD24
224486_s_at	2.73e-04	C15orf41
236852_at	3.02e-04	FBXO43
214095_at	3.04e-04	SHMT2
1560547_at	3.08e-04
202979_s_at	3.21e-04	CREBZF
240991_at	3.23e-04
231890_at	3.25e-04
240759_at	3.25e-04
238238_at	3.43e-04
228281_at	3.55e-04	DDIAS
1569788_at	3.73e-04	ST8SIA1
204319_s_at	3.74e-04	RGS10
218615_s_at	3.81e-04	TMEM39A
216691_at	3.84e-04
210448_s_at	3.85e-04	P2RX5
236088_at	4.05e-04	NTNG1
221589_s_at	4.17e-04	ALDH6A1
205530_at	4.19e-04	ETFDH
218156_s_at	4.20e-04	TSR1
228945_s_at	4.44e-04	SLC39A8
204037_at	4.66e-04	LPAR1
203209_at	4.69e-04	RFC5
243688_at	4.79e-04	LOC90768
235229_at	4.84e-04
205924_at	4.93e-04	RAB3B
236140_at	4.94e-04	GCLM
236477_at	4.97e-04	PRPF40A
1557575_at	5.17e-04	STBD1
238078_at	5.32e-04	SEC22A
209008_x_at	5.41e-04	KRT8
217665_at	5.50e-04	ZNF813
1559169_at	5.68e-04
237953_at	5.96e-04
218458_at	6.09e-04	GMCL1
215241_at	6.40e-04	ANO3
222633_at	6.44e-04	TBL1XR1
213649_at	6.53e-04	SRSF7
221056_x_at	6.56e-04	EPS15L1
225774_at	6.59e-04	RSPRY1
214799_at	6.63e-04	NFASC
1570025_at	6.83e-04	TACC2
242397_at	6.85e-04
201606_s_at	6.91e-04	PWP1
33494_at	7.07e-04	ETFDH
228778_at	7.23e-04	MCPH1
203146_s_at	7.32e-04	GABBR1
225450_at	7.34e-04	AMOTL1
244744_at	7.41e-04	LOC100130502
212217_at	7.43e-04	PREPL
233374_at	7.51e-04
1570507_at	7.60e-04	SCAF11
1553258_at	7.60e-04	FLJ30679
221974_at	7.61e-04	LOC101930404///SNORD116-28///SNORD115-26///SNORD115-13///SNORD115-7///SNORD116-22///SNORD116-4///PWARSN///SNORD107///SNRPN///IPW
234558_at	7.81e-04
239487_at	7.88e-04
235066_at	7.97e-04	MAP4
223722_at	8.02e-04	DNAJC12
235203_at	8.03e-04
225391_at	8.09e-04	LOC93622
207789_s_at	8.11e-04	DPP6
1566502_at	8.44e-04
50374_at	8.53e-04	OXLD1
235009_at	8.65e-04	BOD1L1
242900_at	8.83e-04	ALG10B///ALG10
239124_at	8.94e-04
1565811_at	8.95e-04
1558346_at	8.96e-04	COX17
215082_at	8.97e-04	ELOVL5
218268_at	8.98e-04	TBC1D15
212207_at	9.07e-04	MED13L
244243_at	9.08e-04	FAM230B
1566901_at	9.27e-04	TGIF1
225921_at	9.47e-04	NIN
231238_at	9.58e-04
214096_s_at	9.84e-04	SHMT2
205739_x_at	1.02e-03	ZNF107
228702_at	1.02e-03	LINC-PINT
1553372_at	1.03e-03
212671_s_at	1.03e-03	LOC100509457///HLA-DQA2///HLA-DQA1
1559399_s_at	1.05e-03	ZCCHC10
236725_at	1.05e-03	WWC1
201856_s_at	1.06e-03	ZFR
213528_at	1.07e-03	METTL18
215639_at	1.08e-03	SH2D3C
228365_at	1.08e-03	CPNE8
1560866_at	1.10e-03	WNK2
202319_at	1.13e-03	SENP6
213555_at	1.15e-03	RWDD2A
1565611_at	1.17e-03	DYNLRB1
233225_at	1.18e-03
202330_s_at	1.23e-03	UNG
239760_at	1.23e-03	COX11
240159_at	1.24e-03	SLC15A2
1570339_x_at	1.25e-03
233121_at	1.27e-03
232127_at	1.27e-03	CLCN5
225594_at	1.28e-03	CREBZF
1563485_at	1.29e-03
1559351_at	1.32e-03
213955_at	1.34e-03	MYOZ3
217842_at	1.34e-03	C7orf55-LUC7L2///LUC7L2
1554943_at	1.35e-03	VIL1
237224_at	1.36e-03	LINC00853
221797_at	1.39e-03	OXLD1
219351_at	1.39e-03	TRAPPC2
1553528_a_at	1.40e-03	TAF5
1570338_at	1.43e-03
228972_at	1.45e-03	PITPNA-AS1
242389_at	1.45e-03	LUC7L3
1560751_at	1.45e-03	AQP4-AS1
1560013_at	1.46e-03	PDXDC1
215350_at	1.46e-03	SYNE1
208940_at	1.47e-03	SEPHS1
210053_at	1.48e-03	TAF5
237389_at	1.50e-03
241461_at	1.50e-03
225978_at	1.51e-03	RIMKLB
210073_at	1.51e-03	ST8SIA1
229201_at	1.52e-03	PAK3
1566882_at	1.52e-03
201440_at	1.55e-03	DDX23
230311_s_at	1.58e-03	PRDM6
242179_s_at	1.58e-03	TSPAN16
232620_at	1.59e-03	WDR93
225099_at	1.61e-03	FBXO45
238752_at	1.61e-03	GPLD1
1552536_at	1.61e-03	VTI1A
201129_at	1.62e-03	SRSF7
229483_at	1.63e-03
227098_at	1.65e-03	DUSP18
202664_at	1.65e-03	WIPF1
243740_at	1.65e-03
210135_s_at	1.65e-03	SHOX2
217745_s_at	1.66e-03	NAA50
215440_s_at	1.66e-03	BEX4
1559583_at	1.67e-03	CD276
228792_at	1.69e-03	MYEF2
228941_at	1.69e-03	ALG10B///ALG10
1555485_s_at	1.69e-03	LOC100507387///FAM153A///FAM153B
243189_at	1.70e-03	NRF1
233016_at	1.72e-03	LOC101929305
238496_at	1.73e-03	WHSC1L1
225452_at	1.75e-03	MED1
1557597_at	1.76e-03	LINC00624
216675_at	1.77e-03
229659_s_at	1.77e-03
208486_at	1.79e-03	DRD5
218752_at	1.81e-03	ZMAT5
232262_at	1.82e-03	PIGL
230407_at	1.84e-03	SBNO1
1557676_at	1.85e-03
212619_at	1.85e-03	NEMP1
244571_s_at	1.87e-03	TTC12
212737_at	1.87e-03	GM2A
205101_at	1.87e-03	CIITA
231061_at	1.87e-03	MIR302B
203502_at	1.88e-03	BPGM
204295_at	1.88e-03	SURF1
218465_at	1.88e-03	TMEM33
230828_at	1.88e-03	GRAMD2
1563461_at	1.90e-03
1569557_at	1.90e-03	ZNF248
1555219_at	1.90e-03	RGR
219345_at	1.91e-03	BOLA1
224935_at	1.91e-03	EIF2S3
229193_at	1.91e-03	LUC7L3
205117_at	1.92e-03	FGF1
226367_at	1.92e-03	KDM5A
221536_s_at	1.92e-03	LSG1
234095_at	1.92e-03
243593_s_at	1.94e-03
232948_at	2.00e-03
222958_s_at	2.03e-03	DEPDC1
226433_at	2.06e-03	RNF157
243286_at	2.07e-03
224824_at	2.07e-03	COX20
1568609_s_at	2.07e-03	LOC103091866///LINC00623///LINC01138///LINC00869
203291_at	2.08e-03	CNOT4
238020_at	2.08e-03	PSMC2
207292_s_at	2.09e-03	MAPK7
214794_at	2.10e-03	PA2G4
232939_at	2.11e-03
233833_at	2.11e-03
219029_at	2.13e-03	TMEM267
236501_at	2.13e-03
217912_at	2.14e-03	DUS1L
201456_s_at	2.18e-03	BUB3
220714_at	2.18e-03	PRDM14
234548_at	2.18e-03
41512_at	2.22e-03	BRAP
234158_at	2.22e-03
232216_at	2.24e-03	YME1L1
224755_at	2.24e-03	TM9SF3
234903_at	2.26e-03	OR2B3
221987_s_at	2.28e-03	TSR1
215354_s_at	2.28e-03	PELP1
205047_s_at	2.29e-03	ASNS
213671_s_at	2.29e-03	MIR6758///MARS
205278_at	2.29e-03	GAD1
223334_at	2.34e-03	TMEM126A
239350_at	2.34e-03	MARVELD3
211468_s_at	2.34e-03	RECQL5
1555344_at	2.34e-03
205772_s_at	2.35e-03	AKAP7
1558470_at	2.36e-03	VWA3B
237275_at	2.37e-03	LINC00458
1569393_at	2.37e-03	MGC15885
1559808_at	2.37e-03
1560491_at	2.40e-03	LOC102546299
207233_s_at	2.42e-03	MITF
224726_at	2.43e-03	MIB1
229393_at	2.47e-03	L3MBTL3
233091_at	2.47e-03	ATAD3B
243121_x_at	2.48e-03
