# Supplementary material for: NKL homeobox gene NKX2-2 is aberrantly expressed in Hodgkin lymphoma
Source: Oncotarget. 2018 Dec 25;9(101):37480–96. doi: 10.18632/oncotarget.26459 (PMC6331023; doi:10.18632/oncotarget.26459)
Supplement: Supplementary file 4 [file oncotarget-09-37480-s004.xlsx]

## Sheet: Tabelle1
Supplementary Table 3: Functional analysis of NKX2-2 in NLPHL. Dataset GSE7788 was analysed using an R-based online tool to reveal the top 250 most significant differentially expressed genes. Indicated are gene set IDs, calculated p-values, and names of the genes.
ID	p-value	Gene symbol
206915_at	3.33e-11	NKX2-2
231148_at	6.15e-10	IGFL2
1557289_s_at	8.00e-10	GTF2IRD2
233366_at	9.86e-10	FBXO4
220343_at	1.61e-09	PDE7B
1557788_a_at	2.37e-09	LOC101930476///LINC00476
204712_at	2.42e-09	WIF1
241456_at	3.33e-09	FAM78B
228811_at	7.23e-09
1559220_at	7.85e-09	LOC101929054
227992_s_at	9.90e-09	SPACA6
224997_x_at	1.40e-08	MIR675///H19
243407_at	1.44e-08	MFSD8
238980_x_at	1.78e-08	TEPSIN
242160_at	2.05e-08
235827_at	2.09e-08	LOC100506472///TAB1
1569077_x_at	2.26e-08	ZNF836
239490_at	2.90e-08	COA1
214844_s_at	2.99e-08	DOK5
243915_at	3.65e-08
229669_at	4.15e-08	CCDC144NL-AS1
230092_at	5.42e-08	UBXN10
240256_at	5.78e-08
243489_at	5.86e-08
1552327_at	6.29e-08	ARMCX4
232358_at	6.87e-08	KIAA1328
242567_at	7.04e-08	ABTB1
1557386_at	7.55e-08	LOC100507600
218959_at	7.79e-08	HOXC10
224260_at	7.91e-08
229052_at	8.81e-08	ANKRD23///ANKRD39
207631_at	9.94e-08	NBR2
205208_at	1.07e-07	ALDH1L1
1569785_at	1.15e-07	LOC101927943
224023_s_at	1.30e-07	BRK1
243807_at	1.55e-07	NCOA7
236614_at	1.80e-07	LOC729683
229585_at	1.81e-07	ADAMTSL1
244611_at	1.82e-07	MED13
220001_at	1.90e-07	PADI4
232769_at	2.05e-07
213096_at	2.11e-07	TMCC2
1570371_a_at	2.30e-07	EPT1
213277_at	2.37e-07	ZFP36L1
243543_at	2.38e-07
242016_at	2.77e-07
238135_at	2.82e-07	AGTRAP
216531_at	2.87e-07	YY2///MBTPS2
1558504_at	3.36e-07	GTF2IP12
1561749_at	3.39e-07
234698_at	3.49e-07	N6AMT1
229227_at	3.97e-07	DICER1-AS1
203129_s_at	4.49e-07	KIF5C
1554513_s_at	4.56e-07	CEP89
244502_at	4.75e-07
223170_at	4.77e-07	TMEM98
233608_at	5.01e-07
223544_at	5.12e-07	TMEM79
218051_s_at	5.29e-07	NT5DC2
215248_at	5.85e-07	GRB10
226369_at	6.18e-07	LINC01089
221038_at	6.30e-07
31637_s_at	6.53e-07	NR1D1///THRA
236246_x_at	6.80e-07	LOC653160
208337_s_at	6.90e-07	NR5A2
240248_at	6.99e-07
237562_at	7.06e-07
207087_x_at	7.12e-07	ANK1
235784_at	7.36e-07
242264_at	8.73e-07
242628_at	9.16e-07
214509_at	9.96e-07	HIST1H3I
219411_at	1.01e-06	ELMO3
238157_at	1.02e-06
215057_at	1.03e-06	LINC00894
1570301_at	1.05e-06
236725_at	1.07e-06	WWC1
243224_at	1.08e-06	LOC100506302
236375_at	1.10e-06
231153_at	1.13e-06	C16orf86
237264_at	1.18e-06
204138_s_at	1.18e-06	MZF1
222898_s_at	1.20e-06	DLL3
207003_at	1.21e-06	GUCA2A
1554863_s_at	1.22e-06	DOK5
1556211_a_at	1.28e-06
243879_at	1.29e-06
234118_at	1.30e-06
229316_at	1.34e-06	KXD1
243960_x_at	1.41e-06
231811_at	1.41e-06	LOC100653296///LOC100288778///WASH1///LOC100134445///WASH7P///WASH5P///WASH2P///WASH3P
233231_at	1.48e-06
211518_s_at	1.57e-06	BMP4
242729_at	1.59e-06
219661_at	1.60e-06	RANBP17
234797_at	1.77e-06
227632_at	1.82e-06	TBC1D24
232013_at	1.88e-06	ERCC6L2
224343_x_at	1.92e-06	YME1L1
210583_at	2.04e-06	POLDIP3
244104_at	2.05e-06	MGAT3
244001_at	2.06e-06	NAP1L4
1562254_at	2.07e-06	STK35
243528_at	2.09e-06
230948_at	2.11e-06
237469_at	2.12e-06	TOP2A
1559856_s_at	2.27e-06	KMT2A
242249_at	2.31e-06	FRG1EP
206297_at	2.33e-06	CTRC
223793_at	2.33e-06	PRRC2B
223518_at	2.38e-06	DFFA
230833_at	2.53e-06	ACRBP
215302_at	2.68e-06	LOC257152
1556684_at	2.74e-06	RPPH1
215467_x_at	2.86e-06	LOC647070
220803_at	3.15e-06	STAMBPL1
229248_at	3.15e-06	UCHL5
219408_at	3.28e-06	PRMT7
241854_at	3.31e-06	DNASE1
244486_at	3.53e-06	PINK1-AS
235128_at	3.76e-06	SYNPO
231212_x_at	3.78e-06
243876_at	3.82e-06
220179_at	3.89e-06	DPEP3
235806_at	3.97e-06	ARAP3
241894_at	4.15e-06	VMO1
202488_s_at	4.46e-06	FXYD3
219638_at	4.50e-06	FBXO22
228790_at	4.52e-06	FAM110B
1557265_at	4.54e-06
222918_at	4.72e-06	RAB9B
208577_at	4.78e-06	HIST1H3C
223757_at	4.79e-06	DIO3OS
240342_at	4.92e-06	TRIM61
205389_s_at	5.09e-06	ANK1
204303_s_at	5.30e-06	CTIF
213030_s_at	5.31e-06	PLXNA2
205710_at	5.33e-06	LRP2
204952_at	5.55e-06	LYPD3
226559_at	5.87e-06	IER5L
1560263_at	5.90e-06
1556103_at	6.93e-06
232708_at	7.31e-06	GALT
239453_at	7.42e-06
239939_at	7.48e-06
228626_at	7.68e-06	URM1
217487_x_at	7.68e-06	FOLH1B///FOLH1
239534_at	7.88e-06
213590_at	8.56e-06	SLC16A5
237106_at	8.75e-06	SLC11A2
239564_at	8.79e-06	LOC100128198
227945_at	8.82e-06	TBC1D1
1557521_a_at	8.82e-06
217010_s_at	8.82e-06	CDC25C
1562915_at	9.11e-06	LOC101927513
228975_at	9.38e-06	SP6
237202_at	9.41e-06	PGPEP1
1561133_at	9.42e-06
1560434_x_at	9.42e-06	CLTA
236143_at	9.59e-06
219800_s_at	9.64e-06	THNSL1
236585_at	9.75e-06
213401_s_at	1.00e-05	TBL1X
242895_x_at	1.01e-05
227664_at	1.03e-05	FLJ37453
235974_at	1.05e-05	EXOC4
242425_at	1.07e-05
211373_s_at	1.18e-05	PSEN2
233243_at	1.18e-05
214296_x_at	1.22e-05	IZUMO4
238946_at	1.22e-05
211062_s_at	1.26e-05	GPR78///CPZ
201467_s_at	1.26e-05	NQO1
239160_at	1.27e-05
229620_at	1.31e-05	SEPP1
208889_s_at	1.35e-05	NCOR2
223292_s_at	1.43e-05	MRPS15
240185_at	1.44e-05	LOC100147773
1560779_a_at	1.49e-05	ZNF568
242446_at	1.51e-05	C6orf163
216354_at	1.52e-05
237470_at	1.61e-05	DOCK7
207568_at	1.62e-05	CHRNA6
209737_at	1.66e-05	MAGI2
232595_at	1.74e-05
221769_at	1.77e-05	SPSB3
1556261_a_at	1.77e-05	LOC105378732
226672_s_at	1.82e-05	HDAC10
242875_at	1.84e-05
235861_at	1.87e-05
1565701_at	1.87e-05
235105_at	1.87e-05	MED28
223599_at	1.98e-05	TRIM6
207024_at	2.06e-05	CHRND
211675_s_at	2.12e-05	MDFIC
1552953_a_at	2.13e-05	NEUROD2
206413_s_at	2.22e-05	TCL1B
1554316_at	2.24e-05	PGLS
1563933_a_at	2.29e-05	PLD5
203503_s_at	2.29e-05	PEX14
224283_x_at	2.29e-05	IL18BP
226569_s_at	2.29e-05	CHTF18
201107_s_at	2.29e-05	THBS1
221533_at	2.34e-05	FAM162A
219236_at	2.36e-05	PAQR6
244453_at	2.41e-05	ANKRD53
223676_at	2.45e-05	TMEM234
205386_s_at	2.55e-05	MDM2
213462_at	2.56e-05	NPAS2
210847_x_at	2.69e-05	TNFRSF25
217712_at	2.69e-05
1561530_at	2.98e-05	LOC101927164
213912_at	3.01e-05	TBC1D30
1556147_at	3.01e-05	LOC105377832
1554742_at	3.01e-05	PMS1
236069_at	3.04e-05
223347_at	3.07e-05	MUM1
227590_at	3.08e-05	CDPF1
1556432_at	3.14e-05
1565806_at	3.14e-05	FLJ37035
242465_at	3.23e-05	GAPLINC
212236_x_at	3.29e-05	KRT17///JUP
237860_at	3.41e-05	RBMS3
242966_x_at	3.49e-05	RFX2
232919_at	3.52e-05	AFG3L2
1553162_x_at	3.69e-05	PROSER3
231263_at	3.73e-05	ARMC12
239271_at	3.74e-05	SMAD2
226869_at	3.80e-05	MEGF6
1557609_s_at	3.84e-05	TBC1D12
239334_at	3.91e-05
244234_at	3.96e-05
244516_at	4.00e-05
230580_at	4.02e-05
1558534_at	4.08e-05	LOC101060604///SMG1P3///SMG1P1///SLC7A5P1
204579_at	4.15e-05	FGFR4
209873_s_at	4.23e-05	PKP3
221632_s_at	4.40e-05	WDR4
209322_s_at	4.42e-05	SH2B1
1558919_a_at	4.43e-05	SEC23IP
222292_at	4.52e-05	CD40
238589_s_at	4.72e-05
1569335_a_at	4.76e-05	STRA6
212755_at	4.78e-05	MON2
1553288_a_at	4.88e-05	NYAP1
223974_at	4.89e-05	DLGAP1-AS2
232419_at	4.92e-05	TMEM132A
220763_at	5.02e-05	HSPA12A
240336_at	5.16e-05	HBM
208923_at	5.17e-05	CYFIP1
